# Supplementary material for: A Smartphone Application Based on Dialectical Behavior Therapy Skills for Binge Eating Episodes: Study Protocol for a Randomized Controlled Trial
Source: Healthcare (Basel). 2025 Jul 19;13(14):1749. doi: 10.3390/healthcare13141749 (PMC12294396; doi:10.3390/healthcare13141749)
Supplement: Supplementary file 1 [file healthcare-13-01749-s001.zip]

Archive with 1 entries (1 files):
- healthcare-3582124-supplementary.pdf
